# Supplementary material for: Dietary Partitioning in Two Co-occurring Caecilian Species (Geotrypetes seraphini and Herpele squalostoma) in Central Africa
Source: Integr Org Biol. 2019 Dec 31;2(1):obz035. doi: 10.1093/iob/obz035 (PMC7671121; doi:10.1093/iob/obz035)
Supplement: obz035_Supplementary_Data [file obz035_supplementary_data.zip]

Archive with 5 entries (5 files):
- MS_revision_IOB_anon_notables_Marcel27Nov19_DCB.docx
- Supplementary table 1_v2.docx
- Supplementary table 2_v2.docx
- Supplementary table 3_v2.docx
- Supplementary Table 4.docx
